# Supplementary material for: Comparative Chloroplast Genomes of Six Magnoliaceae Species Provide New Insights into Intergeneric Relationships and Phylogeny
Source: Biology (Basel). 2022 Aug 28;11(9):1279. doi: 10.3390/biology11091279 (PMC9495354; doi:10.3390/biology11091279)
Supplement: Supplementary file 1 [file biology-11-01279-s001.zip]

Archive with 1 entries (1 files):
- biology-1849287-supplementary.pdf
